# Supplementary material for: Diagnostic Accuracy and Reliability of Noncontrast Computed Tomography Markers for Acute Hematoma Expansion among Radiologists
Source: Tomography. 2022 Dec 9;8(6):2893–901. doi: 10.3390/tomography8060242 (PMC9785236; doi:10.3390/tomography8060242)
Supplement: Supplementary file 1 [file tomography-08-00242-s001.zip]

Archive with 1 entries (1 files):
- tomography-2016155-supplementary.pdf
